# Supplementary material for: Nutrigenetic Interactions Might Modulate the Antioxidant and Anti-Inflammatory Status in Mastiha-Supplemented Patients With NAFLD
Source: Front Immunol. 2021 May 7;12:683028. doi: 10.3389/fimmu.2021.683028 (PMC8138178; doi:10.3389/fimmu.2021.683028)
Supplement: Supplementary file 5 [file Table_1.xlsx]

## Sheet: SupplementaryTable1
Supplementary Table 1. ANCOVA post-treatment comparisons results between the Mastiha and placebo groups for all investigated outcomes, across different adjustment models. Effect sizes refer to log-transformed and scaled outcomes.
Post-treatment outcome	placebo		Mastiha		Post-treatment differences in relation to the Mastiha group adjusted for baseline levels, age, gender and centre		Post-treatment differences in relation to the Mastiha group adjusted for baseline levels, age, gender, centre and baseline BMI		Post-treatment differences in relation to the Mastiha group adjusted for baseline levels, age, gender, centre and baseline physical activity		Post-treatment differences in relation to the Mastiha group adjusted for baseline levels, age, gender, centre and smoking status		Post-treatment differences in relation to the Mastiha group adjusted for baseline levels, age, gender, centre and medication (antilipidemic, antihypertensive, antidiabetic)
	n	Mean (SD)	n	Mean (SD)	Beta (SE)	P value	Beta (SE)	P value	Beta (SE)	P value	Beta (SE)	P value	Beta (SE)	P value
EGF (pg/ml)	52	64.7692 (53.4996)	35	69.4571 (55.6378)	0.275 (0.192)	0.155	0.285 (0.192)	0.142	0.292 (0.199)	0.1474	0.283 (0.189)	0.1389	0.202 (0.192)	0.295
Gpx (U/L)	52	9478.7367 (3496.5322)	35	9141.9877 (4213.7036)	-0.25 (0.155)	0.112	-0.251 (0.156)	0.111	-0.298 (0.16)	0.0657	-0.25 (0.156)	0.1123	-0.303 (0.153)	0.051
HB (g/L)	52	0.1463 (0.0107)	35	0.1459 (0.0116)	-0.052 (0.113)	0.65	-0.052 (0.114)	0.649	-0.027 (0.118)	0.8198	-0.053 (0.114)	0.645	-0.087 (0.113)	0.444
IL-1α (pg/ml)	51	0.1928 (0.1547)	34	0.2431 (0.2048)	-0.042 (0.229)	0.855	-0.045 (0.23)	0.8446	-0.064 (0.237)	0.7888	-0.043 (0.231)	0.85176	-0.072 (0.234)	0.76
IL-1β (pg/ml)	52	0.9054 (0.4705)	35	1.3567 (0.9956)	0.394 (0.205)	0.059	0.394 (0.206)	0.0599	0.419 (0.218)	0.0587	0.391 (0.206)	0.061	0.314 (0.2)	0.121
IL-2 (pg/ml)	45	1.7799 (1.2883)	33	2.3782 (1.7837)	0.076 (0.231)	0.744	0.083 (0.231)	0.7203	0.146 (0.236)	0.53862	0.065 (0.229)	0.77861	0.047 (0.239)	0.845
IL-4 (pg/ml)	52	1.6498 (0.4884)	35	1.8203 (0.6783)	-0.038 (0.179)	0.831	-0.039 (0.18)	0.83	-0.016 (0.183)	0.9328	-0.043 (0.179)	0.81	-0.112 (0.178)	0.531
IL-6 (pg/ml)	52	1.525 (1.0448)	35	1.515 (0.863)	0.098 (0.199)	0.622	0.097 (0.198)	0.62477	0.091 (0.21)	0.665051	0.099 (0.2)	0.624104	0.078 (0.204)	0.703
IL-8 (pg/ml)	52	8.9464 (5.1281)	34	10.271 (5.0639)	0.209 (0.206)	0.312	0.21 (0.207)	0.31304	0.216 (0.21)	0.30588	0.21 (0.207)	0.31398	0.222 (0.207)	0.285
IL-10 (pg/ml)	51	0.8168 (0.75)	35	0.912 (0.9168)	0.031 (0.147)	0.835	0.031 (0.148)	0.8371	0.051 (0.154)	0.741	0.03 (0.148)	0.8381	-0.003 (0.15)	0.983
IFNγ (pg/ml)	51	0.3614 (0.2977)	35	0.4 (0.3516)	0.008 (0.205)	0.97	0.014 (0.204)	0.944	0.074 (0.205)	0.717	0.008 (0.206)	0.969	-0.048 (0.205)	0.815
MCP-1 (pg/ml)	52	197.0192 (69.2379)	35	228.8857 (104.8857)	0.263 (0.13)	0.046	0.265 (0.129)	0.0437	0.295 (0.131)	0.0269	0.264 (0.129)	0.0441	0.244 (0.133)	0.071
SOD (U/gr HB)	52	1991.7314 (473.3862)	35	1924.5455 (349.9241)	-0.195 (0.18)	0.28	-0.196 (0.175)	0.264757	-0.161 (0.193)	0.4061	-0.195 (0.181)	0.2837	-0.22 (0.168)	0.195
TAS (mmol/L)	52	1.9476 (0.2703)	35	1.981 (0.2153)	0.076 (0.167)	0.649	0.075 (0.168)	0.6547	0.143 (0.168)	0.4003	0.072 (0.167)	0.6682	0.063 (0.171)	0.711
TNF-α (pg/ml)	52	2.6282 (1.325)	34	2.955 (1.2304)	0.205 (0.19)	0.284	0.205 (0.191)	0.287	0.281 (0.192)	0.148	0.201 (0.19)	0.292	0.212 (0.188)	0.264
VEGF-A (pg/ml)	52	144.1058 (96.4747)	35	126.1714 (80.0079)	0.123 (0.114)	0.285	0.127 (0.11)	0.24961	0.164 (0.114)	0.1543	0.122 (0.114)	0.2881	0.126 (0.118)	0.286
TNF-α Gene expression (copy number/ B2M copy number)	52	0.3214 (0.4788)	35	0.3582 (0.5653)	0.029 (0.205)	0.887	0.029 (0.204)	0.88929	0.022 (0.214)	0.91869	0.029 (0.206)	0.888158	0.066 (0.189)	0.727
IL-1α Gene expression (copy number/ B2M copy number)	52	0.0013 (0.0016)	35	0.0017 (0.0028)	0.219 (0.145)	0.135	0.219 (0.146)	0.137	0.235 (0.148)	0.1173	0.219 (0.145)	0.135	0.214 (0.149)	0.154
IL-6 Gene expression (copy number/ B2M copy number)	52	0.0009 (0.0008)	35	0.0016 (0.0035)	0.134 (0.185)	0.469	0.137 (0.185)	0.4627	0.124 (0.197)	0.5319	0.14 (0.185)	0.4505	0.115 (0.185)	0.537
VEGF-A-121 Gene expression (copy number/ B2M copy number)	52	0.048 (0.0456)	35	0.0422 (0.0258)	0.033 (0.209)	0.873	0.031 (0.208)	0.88094	-0.017 (0.21)	0.934496	0.034 (0.21)	0.87245	0.016 (0.201)	0.938
VEGF-A-165 Gene expression (copy number/ B2M copy number)	52	0.2829 (0.267)	35	0.2848 (0.2934)	0.001 (0.182)	0.994	0.002 (0.183)	0.9926	0.038 (0.191)	0.842526	0.003 (0.183)	0.98881	-0.033 (0.164)	0.841
VEGF-A-145 Gene expression (copy number/ B2M copy number)	52	0.0005 (0.0007)	35	0.0008 (0.0009)	0.291 (0.149)	0.055	0.293 (0.149)	0.0534	0.292 (0.157)	0.0665	0.292 (0.149)	0.0544	0.247 (0.151)	0.105
VEGF-A-189 Gene expression (copy number/ B2M copy number)	52	0.0013 (0.0012)	35	0.0021 (0.0027)	0.258 (0.171)	0.136	0.256 (0.171)	0.139	0.223 (0.161)	0.17	0.258 (0.172)	0.138	0.242 (0.175)	0.171

## Sheet: SupplementaryTable2
Supplementary Table 2. Baseline characteristics of all participants stratified by BMI category
Baseline Characteristics	All (BMI≤35kg/m2)		All (BMI>35kg/m2)
	n	Mean (SD)	n	Mean (SD)
Age	65	48.57 (9.47)	33	49.33 (9.25)
Gender (M/F)	65	47/18	33	21/12
Centre (GR/IT/SR)*	65	17/27/21	33	21/3/9
Antilipidemic Medication (Yes/No)	65	11/54	33	5/28
Antihypertensive Medication (Yes/No)	65	18/47	33	9/24
Antidiabetic Medication (Yes/No)	65	9/56	33	5/28
EGF (pg/ml)	65	74.2077 (55.1764)	31	50.4516 (51.2224)
Gpx (U/L)	64	8258.9569 (3114.4666)	32	9225.3905 (5188.6866)
HB (g/L)	65	0.147 (0.0126)	31	0.1449 (0.0128)
IL-1α (pg/ml)	64	0.1775 (0.1664)	31	0.225 (0.2184)
IL-1β (pg/ml)	62	0.9654 (0.4904)	30	0.9603 (0.5874)
IL-2 (pg/ml)	60	2.1618 (1.8355)	27	1.545 (1.3331)
IL-4 (pg/ml)	65	1.6028 (0.4727)	32	1.6663 (0.6598)
IL-6 (pg/ml)	65	1.8071 (1.4854)	32	1.9413 (0.9265)
IL-8 (pg/ml)	64	9.0588 (5.6683)	32	9.1659 (6.5282)
IL-10 (pg/ml)	64	0.8113 (0.5076)	32	0.6919 (0.3823)
IFNγ (pg/ml)	63	0.3826 (0.4366)	30	0.3533 (0.4063)
MCP-1 (pg/ml)	65	210.0462 (76.4077)	32	198.0469 (89.8302)
SOD (U/gr HB)	64	1919.5147 (407.7705)	31	1848.1251 (510.7218)
TAS (mmol/L)	64	1.9196 (0.2175)	32	1.8792 (0.1858)
TNF-α (pg/ml)	63	2.8156 (1.206)	32	2.4748 (0.9286)
VEGF-A (pg/ml)	65	161.8077 (128.2488)	32	130.6563 (74.7874)
TNF-α Gene expression (copy number/ B2M copy number)	65	1.373 (3.2342)	32	0.8893 (1.0334)
IL-1α Gene expression (copy number/ B2M copy number)	65	0.002 (0.0038)	32	0.0011 (0.0014)
IL-6 Gene expression (copy number/ B2M copy number)	65	0.0012 (0.0013)	32	0.001 (0.0008)
VEGF-A-121 Gene expression (copy number/ B2M copy number)	65	0.0647 (0.0916)	32	0.0429 (0.0266)
VEGF-A-165 Gene expression (copy number/ B2M copy number)	65	0.3917 (0.5127)	32	0.2761 (0.2227)
VEGF-A-145 Gene expression (copy number/ B2M copy number)	65	0.0017 (0.004)	32	0.0009 (0.0013)
VEGF-A-189 Gene expression (copy number/ B2M copy number)	65	0.0015 (0.0023)	32	0.0011 (0.001)
*GR: Greece, IT: Italy, SR: Serbia

## Sheet: SupplementaryTable3
Supplementary Table 3. ANCOVA post-treatment comparisons results between the Mastiha and Placebo groups for all investigated outcomes, stratified by BMI category. Effect sizes refer to log-transformed and scaled outcomes.
	BMI≤35kg/m2						BMI>35kg/m2
Post-treatment outcome	placebo		Mastiha		Post-treatment differences in relation to the Mastiha group, adjusted for age, sex and centre		placebo		Mastiha		Post-treatment differences in relation to the Mastiha group, adjusted for age, sex and centre
	n	Mean (SD)	n	Mean (SD)	Beta (SE)	P value	n	Mean (SD)	n	Mean (SD)	Beta (SE)	P value
EGF (pg/ml)	36	65.8889 (52.1373)	23	78.9348 (58.4569)	0.38 (0.251)	0.137	16	62.25 (58.1295)	12	51.2917 (46.7534)	0.032 (0.308)	0.919
Gpx (U/L)	36	10328.7254 (3282.8942)	23	8943.5883 (4090.1527)	-0.404 (0.171)	0.022	16	7566.2622 (3284.0378)	12	9522.2533 (4602.3108)	0.155 (0.332)	0.645
HB (g/L)	36	0.1474 (0.0104)	23	0.1444 (0.0126)	-0.142 (0.144)	0.33	16	0.1436 (0.0113)	12	0.1488 (0.0093)	0.182 (0.187)	0.343
IL-1α (pg/ml)	36	0.1983 (0.1649)	22	0.2507 (0.1952)	0.031 (0.277)	0.913	15	0.1797 (0.1312)	12	0.2292 (0.2296)	-0.304 (0.408)	0.464
IL-1β (pg/ml)	36	0.925 (0.5008)	23	1.3259 (0.9886)	0.287 (0.264)	0.283	16	0.8613 (0.4057)	12	1.4158 (1.0506)	0.568 (0.349)	0.118
IL-2 (pg/ml)	30	1.8435 (1.287)	21	2.4695 (1.8832)	-0.032 (0.29)	0.912	15	1.6527 (1.3263)	12	2.2183 (1.6623)	0.148 (0.401)	0.716
IL-4 (pg/ml)	36	1.6642 (0.5257)	23	1.7961 (0.697)	-0.031 (0.213)	0.883	16	1.6175 (0.4056)	12	1.8667 (0.6687)	0.106 (0.348)	0.764
IL-6 (pg/ml)	36	1.2678 (0.9576)	23	1.615 (0.899)	0.481 (0.247)	0.057	16	2.1038 (1.0275)	12	1.3233 (0.7902)	-0.475 (0.294)	0.121
IL-8 (pg/ml)	36	8.5531 (4.8143)	23	10.2041 (5.3707)	0.305 (0.235)	0.199	16	9.8316 (5.8415)	11	10.4109 (4.5968)	0.215 (0.403)	0.6
IL-10 (pg/ml)	35	0.8743 (0.8803)	23	0.8652 (0.4396)	-0.014 (0.184)	0.938	16	0.6909 (0.3062)	12	1.0017 (1.4826)	0.18 (0.272)	0.514
IFNγ (pg/ml)	36	0.3869 (0.3226)	23	0.4261 (0.4077)	-0.042 (0.256)	0.869	15	0.3 (0.225)	12	0.35 (0.2135)	0.265 (0.343)	0.45
MCP-1 (pg/ml)	36	188.2222 (67.0221)	23	230.7174 (90.2236)	0.327 (0.159)	0.044	16	216.8125 (72.2103)	12	225.375 (133.0491)	0.096 (0.221)	0.669
SOD (U/gr HB)	36	2092.8984 (476.0748)	23	2003.0844 (299.5804)	-0.095 (0.229)	0.681	16	1764.1058 (391.4672)	12	1774.0126 (401.6936)	-0.462 (0.292)	0.127
TAS (mmol/L)	36	2.0026 (0.2929)	23	1.9654 (0.2326)	-0.135 (0.211)	0.524	16	1.8238 (0.1569)	12	2.0108 (0.1833)	0.626 (0.213)	0.008
TNF-α (pg/ml)	36	2.7197 (1.5332)	22	3.127 (1.099)	0.395 (0.24)	0.105	16	2.4222 (0.6471)	12	2.6396 (1.438)	-0.057 (0.322)	0.862
VEGF-A (pg/ml)	36	141.0556 (105.2237)	23	133.1957 (88.8154)	0.244 (0.131)	0.068	16	150.9688 (75.7479)	12	112.7083 (60.8973)	-0.186 (0.2)	0.364
TNF-α Gene expression (copy number/ B2M copy number)	36	0.3331 (0.4879)	23	0.377 (0.6183)	-0.005 (0.266)	0.985	16	0.2952 (0.4722)	12	0.3223 (0.4699)	0.257 (0.25)	0.315
IL-1α Gene expression (copy number/ B2M copy number)	36	0.0014 (0.0017)	23	0.0014 (0.0016)	0.242 (0.171)	0.164	16	0.001 (0.0014)	12	0.0024 (0.0042)	0.068 (0.271)	0.805
IL-6 Gene expression (copy number/ B2M copy number)	36	0.0009 (0.0009)	23	0.001 (0.0009)	0.089 (0.223)	0.691	16	0.0009 (0.0006)	12	0.0027 (0.0059)	0.169 (0.328)	0.612
VEGF-A-121 Gene expression (copy number/ B2M copy number)	36	0.0507 (0.0515)	23	0.04 (0.0259)	-0.018 (0.267)	0.946	16	0.042 (0.0287)	12	0.0464 (0.026)	0.042 (0.353)	0.907
VEGF-A-165 Gene expression (copy number/ B2M copy number)	36	0.2817 (0.2579)	23	0.2725 (0.2979)	0.052 (0.243)	0.831	16	0.2857 (0.2954)	12	0.3082 (0.2962)	-0.175 (0.259)	0.507
VEGF-A-145 Gene expression (copy number/ B2M copy number)	36	0.0005 (0.0008)	23	0.0005 (0.0006)	0.142 (0.154)	0.361	16	0.0005 (0.0006)	12	0.0012 (0.0012)	0.479 (0.308)	0.134
VEGF-A-189 Gene expression (copy number/ B2M copy number)	36	0.0013 (0.0012)	23	0.0022 (0.003)	0.292 (0.228)	0.204	16	0.0013 (0.0014)	12	0.0019 (0.0021)	0.209 (0.249)	0.41
